# Supplementary material for: Improved CO2/CH4 Separation in Carbon Molecular Sieve Membranes via Copolymerization of Long-Chain Flexible Structures
Source: Membranes (Basel). 2025 Apr 27;15(5):128. doi: 10.3390/membranes15050128 (PMC12113629; doi:10.3390/membranes15050128)
Supplement: Supplementary file 1 [file membranes-15-00128-s001.zip]

Archive with 1 entries (1 files):
- membranes-3568350-supplementary.pdf
